# Supplementary material for: Dynamics of microbial populations mediating biogeochemical cycling in a freshwater lake
Source: Microbiome. 2018 Sep 18;6:165. doi: 10.1186/s40168-018-0556-7 (PMC6145348; doi:10.1186/s40168-018-0556-7)
Supplement: Supplementary file 1 — MAG quality stats. Table of the percent completion, percent contamination, GC%, taxonomic lineage, and other genome statistics for each MAG. (XLSX 24 kb) [file 40168_2018_556_MOESM1_ESM.xlsx]

## Sheet: Sheet1
	# unique tRNAs	# 23S rRNA sequences	# 5S rRNA sequences	# 16S rRNA sequences	completeness	contamination	GC	ChekM Marker Gene Lineage	# ambiguous bases	# contigs	# predicted genes	# scaffolds	Coding density	GC std	Genome size	Longest contig	Longest scaffold	Mean contig length	Mean scaffold length	N50 (contigs)	N50 (scaffolds)
Unbinned	61	54	40	34	NA	NA	0.499	NA	NA	NA	NA	NA	NA	NA	NA	NA	NA	NA	NA	NA	NA
Bin 1	45	0	1	0	94.5	2.197	0.669	Bacteria	2620	177	3396	131	0.919094	0.0157738	3966488	130572	146734	22394.7	30278.5	35431	55351
Bin 2	39	0	1	0	95.4	3.49	0.595	Bacteria	1110	403	4352	346	0.935218	0.0161016	4828512	179935	210145	11978.7	13955.2	20142	22485
Bin 3	26	0	1	0	96.27	0.99	0.464	Bacteroidetes	1880	947	4068	846	0.891617	0.0197641	4649489	23018	23018	4907.72	5495.85	6758	7413
Bin 4	31	0	1	0	84.35	1.805	0.603	Burkholderiales	3750	569	3427	512	0.928341	0.0190643	3281001	88078	88512	5759.67	6408.21	12342	15021
Bin 5	35	1	0	0	92.75	1.136	0.441	Bacteria	4080	635	3657	560	0.911309	0.0280558	4214201	40903	40903	6630.11	7525.36	9612	11587
Bin 6	23	0	0	0	83.66	0	0.469	Actinomycetales	600	67	1391	61	0.959922	0.0104897	1381360	118025	118025	20608.4	22645.2	36843	36843
Bin 7	17	0	0	0	79.4	3.421	0.471	Actinomycetales	700	233	1911	199	0.947042	0.0134113	1820249	42015	61423	7809.22	9146.98	11293	13379
Bin 8	18	0	0	0	77.33	0.428	0.509	Burkholderiales	7900	527	2429	439	0.923703	0.0276857	2165291	28252	28252	4093.72	4932.33	5305	6196
Bin 9	37	0	0	1	93.78	2.269	0.63	Gammaproteobacteria	10688	398	3128	286	0.928244	0.0160825	3346927	65635	85669	8382.51	11702.5	16063	23584
Bin 10	29	0	0	0	81.12	1.648	0.487	Deltaproteobacteria	656	770	4743	724	0.902338	0.0267329	4428641	37902	37902	5750.63	6116.91	7700	8048
Bin 11	36	0	0	0	82.96	0.771	0.628	Bacteria	70	187	1208	180	0.947369	0.0394962	1090716	58732	58732	5832.33	6059.53	13683	13683
Bin 12	29	0	1	0	96.9	0.952	0.399	Bacteroidetes	867	66	2483	52	0.918183	0.014219	3079454	301284	301284	46645.3	59220.3	86512	133765
Bin 13	10	0	0	0	78.99	1.422	0.502	Betaproteobacteria	540	757	2176	703	0.915196	0.0322799	1792103	17972	17972	2366.66	2549.22	2727	2839
Bin 14	26	0	0	0	92.13	1.73	0.416	Gammaproteobacteria	769	162	2313	149	0.892543	0.0182594	2531492	98129	98129	15621.7	16989.9	27954	29416
Bin 15	32	0	1	0	73.44	0	0.627	Bacteria	890	786	3861	739	0.911016	0.021766	3526451	142856	142856	4485.45	4771.92	36613	38816
Bin 16	31	0	2	0	92.75	1.564	0.454	Bacteria	329	490	4047	466	0.937984	0.0207342	4931783	108208	115085	10064.2	10583.2	19664	21197
Bin 17	27	0	1	0	77.15	3.698	0.629	Bacteria	1839	2048	7100	1947	0.899108	0.0247889	7269028	32308	32608	3548.43	3733.45	4193	4295
Bin 18	45	1	1	1	93.75	2.907	0.653	Bacteria	1530	1284	5479	1140	0.872138	0.0180386	5905668	45065	49379	4598.24	5180.41	6782	7494
Bin 19	27	0	0	1	91.58	1.587	0.505	Betaproteobacteria	99	171	1607	170	0.903866	0.0158284	1540289	47929	47929	9006.96	9060.52	16626	16683
Bin 20	32	0	1	0	94.51	2.437	0.62	Bacteria	520	544	2981	510	0.935729	0.0160714	3523180	57075	57075	6475.48	6908.2	9969	11077
Bin 21	28	0	0	0	78.58	0.701	0.436	Actinomycetales	1900	75	1246	56	0.949599	0.0115743	1225915	123094	143326	16320.2	21891.3	32728	58485
Bin 22	34	0	0	0	83.39	3.447	0.638	Bacteria	1390	2009	5182	1933	0.914585	0.0253241	4524873	11217	11217	2251.61	2340.86	2576	2687
Bin 23	27	0	0	0	72.09	2.027	0.653	Bacteria	700	743	2057	736	0.93363	0.0246292	1962580	37481	40480	2640.48	2666.55	3012	3087
Bin 24	21	0	1	0	79.64	1.097	0.532	Proteobacteria	280	708	2784	680	0.941763	0.0177255	2387204	23967	23967	3371.36	3510.59	4545	4725
Bin 25	35	0	2	0	90.1	0.681	0.48	Deltaproteobacteria	146	657	4344	644	0.879298	0.0212431	4603865	60858	60858	7007.18	7148.86	13676	13926
Bin 26	38	0	1	0	100	0.037	0.507	Enterobacteriaceae	373	93	4191	75	0.88437	0.0370003	4516084	180428	240506	48556	60214.5	100999	118629
Bin 27	25	0	1	0	87.93	1.142	0.362	Flavobacteriaceae	20	743	2664	741	0.919501	0.0327551	2624289	33667	33667	3531.99	3541.55	4889	4889
Bin 28	45	0	0	0	88.38	4.861	0.701	Deltaproteobacteria	2846	2179	8941	2109	0.926896	0.0322918	9001856	31303	31303	4129.88	4268.31	5858	6049
Bin 29	26	0	0	0	85.28	2.672	0.688	Cyanobacteria	790	764	2784	712	0.93334	0.0315876	2163872	21179	21179	2831.26	3039.15	3451	3744
Bin 30	24	0	0	0	90.53	1.533	0.543	Betaproteobacteria	2820	334	2171	295	0.927613	0.0175177	1938554	40603	40603	5795.61	6571.37	7813	9752
Bin 31	45	0	0	1	90.9	0.103	0.629	Bacteria	29667	527	3435	222	0.883464	0.0346174	3922358	100990	241511	7386.51	17668.3	12772	44513
Bin 32	20	0	0	1	99.45	0.018	0.422	Bacteria	680	198	2476	175	0.927225	0.0133823	2749090	82290	82290	13880.9	15709.1	22924	24107
Bin 33	19	0	2	0	70.62	2.813	0.537	Burkholderiales	90	726	2244	717	0.943778	0.0214187	1651171	17210	17210	2274.22	2302.89	2891	2904
Bin 34	25	0	2	0	92.04	2.506	0.495	Deltaproteobacteria	1015	1701	6316	1612	0.89379	0.0332474	5676759	26601	50460	3336.71	3521.56	4432	4547
Bin 35	12	0	0	0	75.17	2.052	0.364	Bacteroidetes	1100	637	1879	608	0.939536	0.0152668	1591755	14397	22712	2497.1	2618.02	2806	2953
Bin 36	24	0	0	0	81.85	2.631	0.68	Bacteria	2470	337	2426	306	0.924069	0.0165569	2500862	41302	42381	7413.63	8172.75	11310	12059
Bin 37	20	0	0	0	81.69	4.211	0.616	Burkholderiales	1510	1482	4685	1385	0.924347	0.0256137	3820226	14963	14963	2576.73	2758.29	3108	3297
Bin 38	22	0	0	0	71.03	1.013	0.476	Bacteria	270	1788	4824	1761	0.884258	0.0208794	4632709	14576	14576	2590.85	2630.73	3071	3117
Bin 39	38	0	0	0	98.79	0.268	0.453	Bacteria	370	182	4193	172	0.927737	0.029675	5370876	250963	309697	29508.3	31226	64760	76899
Bin 40	25	0	0	0	75.68	0.513	0.641	Rhodospirillales	8911	1107	3619	1004	0.905596	0.0226216	3073371	11633	13657	2768.26	3061.13	2966	3284
Bin 41	18	0	2	0	77.3	1.557	0.409	Gammaproteobacteria	140	437	2221	423	0.872286	0.0232136	2163849	29870	30157	4951.28	5115.48	6696	6744
Bin 42	33	0	0	0	94.59	1.728	0.6	Bacteria	80	679	3387	671	0.901169	0.0245013	3654347	55261	55261	5381.84	5446.12	7999	8141
Bin 43	24	0	0	0	78.57	0.109	0.307	Bacteria	0	239	1012	239	0.948966	0.025587	772209	30626	30626	3231	3231	4406	4406
Bin 44	35	0	0	0	78.08	1.136	0.531	Bacteria	32	788	2357	785	0.929237	0.0214495	2044711	23852	23852	2594.77	2604.73	3172	3178
Bin 45	14	0	0	0	73.27	0	0.415	Bacteria	900	212	1157	194	0.953967	0.01343	1030878	33870	33870	4858.39	5313.8	6692	7397
Bin 46	19	0	0	0	93.76	0.519	0.401	Bacteroidetes	1860	432	2166	399	0.904893	0.0150712	2384839	26708	34689	5516.16	5977.04	7866	8694
Bin 47	33	0	0	0	72.61	4.646	0.49	Bacteria	400	1227	3656	1187	0.920577	0.0195721	2899774	13565	13565	2362.98	2442.94	2818	2880
Bin 48	17	0	0	0	75.6	0.537	0.421	Bacteria	1140	449	2418	416	0.870932	0.0127435	3086679	32856	32856	6872.02	7419.9	8960	9351
Bin 49	11	0	0	0	72.55	0.774	0.369	Betaproteobacteria	1600	197	1053	181	0.939748	0.0192093	899992	25616	25616	4560.37	4972.33	6965	8370
Bin 50	16	0	0	0	82.07	2.201	0.358	Bacteroidetes	360	591	1694	582	0.94857	0.0177437	1547302	9790	9790	2617.5	2658.59	3167	3211
Bin 51	19	0	1	0	85.31	0	0.46	Actinomycetales	1310	59	1254	45	0.949251	0.00947665	1248498	143658	143658	21138.8	27744.4	42501	48609
Bin 52	38	0	0	0	99.03	1.644	0.428	Cyanobacteria	2610	723	5080	669	0.823676	0.0346685	5131655	63319	63319	7094.11	7670.64	11085	11754
Bin 53	19	0	0	0	72.14	1.851	0.371	Betaproteobacteria	30	165	1022	162	0.95426	0.0192668	888888	48728	48728	5387.02	5486.96	8576	8576
Bin 54	41	1	1	0	73.26	0.99	0.363	Bacteria	47	107	1142	104	0.902597	0.0215676	1095300	72086	72086	10236	10531.7	20151	20151
Bin 55	38	0	0	1	89.39	1.123	0.6	Bacteria	969	1025	5653	929	0.841124	0.0148217	6556894	47199	47199	6396.02	7058.01	9012	9888
Bin 56	29	0	0	0	91.95	1.075	0.42	Bacteria	3000	330	3322	291	0.918672	0.0194806	3663809	170187	170187	11093.4	12590.4	19929	24275
Bin 57	44	1	0	0	97.29	4.054	0.587	Bacteria	562	708	5454	693	0.890592	0.0289735	6818851	183583	183583	9630.35	9839.61	22103	22220
Bin 58	5	0	0	0	73.37	8.197	0.414	Gammaproteobacteria	240	841	2764	817	0.884054	0.0302707	2523185	60467	60467	2999.93	3088.35	3481	3510
Bin 59	39	1	0	1	94.88	0.532	0.559	Betaproteobacteria	770	203	2525	189	0.902043	0.0801016	2582492	215276	215276	12717.8	13664	81540	93032
Bin 60	6	0	0	0	72.75	0.476	0.401	Bacteroidetes	300	618	2267	588	0.9127	0.0187386	2590401	17793	17793	4191.1	4405.44	4882	4993
Bin 61	40	0	1	0	98.29	1.282	0.616	Bacteria	6161	435	3366	365	0.935921	0.0128518	3204504	52440	57913	7352.51	8779.46	14607	16305
Bin 62	26	0	0	0	98.3	1.614	0.422	Gammaproteobacteria	660	122	3401	110	0.888664	0.0171459	3598165	121245	121245	29487.7	32710.6	43371	48384
Bin 63	33	0	0	0	97.39	0.236	0.503	Betaproteobacteria	170	83	2383	75	0.883379	0.016499	2393701	171045	202111	28837.7	31916	62417	64334
Bin 64	42	3	2	4	95.27	1.351	0.457	Bacteria	1125	626	4175	602	0.855869	0.0409749	4672750	87705	87705	7462.66	7762.04	19396	20140
Bin 65	24	0	0	0	81.09	1.052	0.445	Actinomycetales	230	69	1268	64	0.95638	0.00831453	1246001	126814	126814	18054.7	19468.8	33498	33498
Bin 66	31	0	1	0	97.25	0.131	0.541	Betaproteobacteria	3510	127	1743	91	0.941181	0.0153548	1735236	105405	105405	13635.6	19068.5	26219	38177
Bin 67	24	0	1	0	84.1	0	0.376	Bacteria	580	693	2519	662	0.913171	0.0194068	2709347	16190	16315	3908.75	4092.67	4998	5083
Bin 68	25	0	1	0	75.79	4.14	0.548	Bacteria	70	624	2161	617	0.918726	0.0308467	1834317	13066	13066	2939.5	2972.96	3586	3631
Bin 69	25	0	0	0	85.9	5.077	0.454	Burkholderiales	208	223	2138	204	0.945569	0.0170253	2009497	73982	73982	9010.26	9850.48	19759	20597
Bin 70	30	0	1	0	99.04	1.041	0.548	Burkholderiales	560	158	3194	147	0.943306	0.035233	3359420	175702	175702	21258.6	22853.2	58348	66549
Bin 71	13	0	0	0	88.42	0.427	0.502	Betaproteobacteria	2860	296	1503	262	0.917517	0.0244695	1381150	47790	47790	4656.39	5271.56	8131	9758
Bin 72	10	0	0	0	81.88	0	0.354	Bacteroidetes	1300	742	2371	711	0.927182	0.0211142	2300525	16126	16126	3098.69	3235.62	3733	3909
Bin 73	36	0	0	0	93.63	1.394	0.634	Rhodocyclaceae	150	303	3643	297	0.920973	0.0214317	3605251	139656	139656	11898	12138.9	20670	20702
Bin 74	31	4	2	0	71.98	5.412	0.467	Deltaproteobacteria	809	1744	4791	1664	0.874901	0.0190613	3858463	23804	23804	2211.96	2318.79	2677	2767
Bin 75	18	0	0	0	75.18	5.555	0.539	Bacteria	5500	358	1698	303	0.939936	0.0192084	1437539	47947	58904	4000.11	4744.35	4878	6969
Bin 76	20	0	1	0	73.51	9.829	0.633	Betaproteobacteria	520	957	4248	905	0.916012	0.0174861	3831990	32481	32481	4003.63	4234.24	5741	6004
Bin 77	34	0	1	0	95.63	1.254	0.599	Betaproteobacteria	470	612	4179	565	0.914263	0.032118	3916334	57390	57390	6398.47	6931.56	11827	11946
Bin 78	34	0	2	0	97.79	0.991	0.447	Gammaproteobacteria	3431	761	4425	717	0.830316	0.0312055	4632175	45716	45716	6082.45	6460.5	10977	11579
Bin 79	26	0	0	0	94.36	1.221	0.485	Burkholderiales	110	356	2762	345	0.907379	0.0217811	2613333	32749	32749	7340.51	7574.88	11047	11388
Bin 80	40	0	1	0	97.29	0.675	0.549	Bacteria	1930	218	2702	196	0.918923	0.0285564	2971693	129573	162795	13622.8	15161.7	61701	71658
Bin 81	33	0	0	0	83.54	0.635	0.424	Bacteria	2952	438	2705	403	0.872795	0.0200157	3312878	70636	76716	7556.91	8220.54	15460	16076
Bin 82	14	0	0	0	71.86	0	0.445	Bacteria	900	152	1079	143	0.955862	0.0120783	986669	73762	84729	6485.32	6899.78	12093	13366
Bin 83	37	0	0	0	93.49	1.128	0.596	Proteobacteria	90	199	1845	190	0.950879	0.0255986	1699196	94631	94631	8538.22	8943.14	22179	22179
Bin 84	24	0	1	0	75.75	8.099	0.375	Bacteria	149	114	774	108	0.866132	0.0157595	719819	30360	30360	6312.89	6664.99	9324	10015
Bin 85	22	0	0	0	74.75	1.165	0.654	Betaproteobacteria	1200	1574	4812	1481	0.941328	0.0231398	3657827	14461	14461	2323.14	2469.84	2632	2753
Bin 86	28	0	1	0	84.2	5.265	0.415	Bacteroidetes	1566	495	1983	467	0.946829	0.020118	1881491	31260	31260	3797.83	4028.89	6077	6345
Bin 87	20	0	1	0	72.5	3.513	0.388	Actinomycetales	1107	411	1296	393	0.94088	0.0165113	1001628	11022	11022	2434.36	2548.67	2743	3187
