# Supplementary material for: Dynamics of microbial populations mediating biogeochemical cycling in a freshwater lake
Source: Microbiome. 2018 Sep 18;6:165. doi: 10.1186/s40168-018-0556-7 (PMC6145348; doi:10.1186/s40168-018-0556-7)
Supplement: Supplementary file 3 — Top 4 KEGG Genome matches for MAGs and associated biogeochemical processes. Table of KEGG genomes that have the lowest distance to each MAG. (XLSX 23 kb) [file 40168_2018_556_MOESM3_ESM.xlsx]

## Sheet: Final_Genome_Bin_list.txt
Bin	KEGG Genome Best Match	Dist	Name	Comments	KEGG Genome Best Match	Dist	Name	Comments	KEGG Genome Best Match	Dist	Name	Comments	KEGG Genome Best Match	Dist	Name	Comments
bin_1	T00878/T00878.txt	0.385672	Gemmatimonas aurantiaca	NA	T03025/T03025.txt	0.390185	Gemmatirosa kalamazoonesis	NA	T04394/T04394.txt	0.460344	Luteitalea pratensis	NA	T01119/T01119.txt	0.483096	Rhodothermus marinus	NA
bin_10	T00155/T00155.txt	0.791585	Geobacter sulfurreducens PCA	Dissimilatory metal- and sulfur-reducing microorganism	T03585/T03585.txt	0.842874	Geoalkalibacter subterraneus Red1	Genomes of Geoalkalibacter ferrihydriticus Z-0531T and Geoalkalibacter subterraneus Red1T, Two Haloalkaliphilic Metal-Reducing Deltaproteobacteria.
bin_11	T01134/T01134.txt	0.536387	Thermobaculum terrenum ATCC BAA-798	Acid tolerant, extremely thermophilic species.	T00845/T00845.txt	0.551271	Thermomicrobium roseum DSM 5159	Complete genome sequence of the aerobic CO-oxidizing thermophile Thermomicrobium roseum	T00426/T00426.txt	0.554333	Acidothermus cellulolyticus 11B	Complete genome of the cellulolytic thermophile Acidothermus cellulolyticus 11B provides insights into its ecophysiological and evolutionary adaptations	T00614/T00614.txt	0.554994	Herpetosiphon aurantiacus DSM 785	Complete genome sequence of the filamentous gliding predatory bacterium Herpetosiphon aurantiacus type strain
bin_12	T04336/T04336.txt	0.862655	Bacteroidetes bacterium UKL13-3	Towards long-read metagenomics: complete assembly of three novel genomes from bacteria dependent on a diazotrophic cyanobacterium in a freshwater lake co-culture
bin_13	T00302/T00302.txt	0.658385	Nitrosospira multiformis ATCC 25196	Ammonia-oxidizing bacteria	T00130/T00130.txt	0.821758	Nitrosomonas europaea ATCC 19718	Obligate chemolithoautotroph. Derives all its energy and reductant for growth from the oxidation of ammonia to nitrite.	T03654/T03654.txt	0.905415	Burkholderiales bacterium GJ-E10	Complete Genome Sequence of the Unclassified Iron-Oxidizing, Chemolithoautotrophic Burkholderiales Bacterium GJ-E10, Isolated from an Acidic River	T00281/T00281.txt	0.907968	Nitrosococcus oceani ATCC 19707	Obligate chemolithoautotroph. Capable of extracting energy and reducing power from the oxidation of ammonia to nitrite
bin_15	T03591/T03591.txt	0.69232	Sulfuritalea hydrogenivorans sk43H	Complete genomes of freshwater sulfur oxidizers Sulfuricella denitrificans skB26 and Sulfuritalea hydrogenivorans sk43H: genetic insights into the sulfur oxidation pathway of betaproteobacteria	T00966/T00966.txt	0.692562	Candidatus Accumulibacter phosphatis clade IIA UW-1
bin_16	T02861/T02861.txt	0.772076	Bacteroidales bacterium CF	Complete Genome Sequence of Bacteroidales Strain CF from a Chloroform-Dechlorinating Enrichment Culture
bin_17	T04567/T04567.txt	0.720696	Lacunisphaera limnophila	Three Novel Species with Peptidoglycan Cell Walls form the New Genus Lacunisphaera gen. nov. in the Family Opitutaceae of the Verrucomicrobial Subdivision 4
bin_18	T01800/T01800.txt	0.442024	Phycisphaera mikurensis NBRC 102666	NA	T00134/T00134.txt	0.956392	Rhodopirellula baltica SH 1 (Pirellula sp. strain 1)	Marine, aerobic, heterotrophic representative bacterium
bin_19	T00302/T00302.txt	0.257313	Nitrosospira multiformis ATCC 25196	Ammonia-oxidizing bacteria	T00130/T00130.txt	0.375108	Nitrosomonas europaea ATCC 19718	Obligate chemolithoautotroph. Derives all its energy and reductant for growth from the oxidation of ammonia to nitrite.	T03654/T03654.txt	0.905415	Burkholderiales bacterium GJ-E10	Complete Genome Sequence of the Unclassified Iron-Oxidizing, Chemolithoautotrophic Burkholderiales Bacterium GJ-E10, Isolated from an Acidic River	T00281/T00281.txt	0.907968	Nitrosococcus oceani ATCC 19707	Obligate chemolithoautotroph. Capable of extracting energy and reducing power from the oxidation of ammonia to nitrite
bin_2	T01204/T01204.txt	0.890319	Coraliomargarita akajimensis DSM 45221	NA	T03683/T03683.txt	0.895169	Opitutaceae bacterium TAV5	Complete Genome Sequence of the Opitutaceae Bacterium Strain TAV5, a Potential Facultative Methylotroph of the Wood-Feeding Termite Reticulitermes flavipes
bin_20	T01204/T01204.txt	0.431566	Coraliomargarita akajimensis DSM 45221	NA	T00689/T00689.txt	0.767491	Opitutus terrae PB90-1	Genome sequence of the verrucomicrobium Opitutus terrae PB90-1, an abundant inhabitant of rice paddy soil ecosystems	T03830/T03830.txt	0.822265	Verrucomicrobia bacterium IMCC26134	NA	T03683/T03683.txt	0.895169	Opitutaceae bacterium TAV5	Complete Genome Sequence of the Opitutaceae Bacterium Strain TAV5, a Potential Facultative Methylotroph of the Wood-Feeding Termite Reticulitermes flavipes
bin_23	T00736/T00736.txt	0.542733	Akkermansia muciniphila ATCC BAA-835	NA	T04108/T04108.txt	0.598619	Candidatus Xiphinematobacter sp. Idaho Grape	Endosymbiont from the dagger nematode Xiphinema americanum, a migratory ectoparasite of numerous crops that also vectors nepovirus	T01427/T01427.txt	0.619933	Desulfurobacterium thermolithotrophum DSM 11699	Strictly anaerobic, chemolitoautotrophic, sulfur reducer. Preferentially synthesizes high-melting-point fatty acids (C18 and C20).	T00870/T00870.txt	0.627871	Persephonella marina EX-H1	Autotrophic nitrate reducer
bin_24	T01544/T01544.txt	0.953356	Ramlibacter tataouinensis TTB310	Aerobic, chemoorganotrophic betaproteobacterium. Uses acetate, propionate and beta-hydroxybutyrate as a carbon and energy source.	T01486/T01486.txt	0.962388	Pusillimonas sp. T7-7	Complete genome sequence of Pusillimonas sp. T7-7, a cold-tolerant diesel oil-degrading bacterium isolated from the Bohai Sea in China	T00343/T00343.txt	0.971124	Polaromonas sp. JS666	Capable of growing on cis-1,2-dichloroethene (cDCE) as a sole carbon and energy source and may be useful for bioremediation of chlorinated solvent-contaminated sites	T00561/T00561.txt	0.973699	Janthinobacterium sp. Marseille (Minibacterium massiliensis)	Genome analysis of Minibacterium massiliensis highlights the convergent evolution of water-living bacteria
bin_25	T02268/T02268.txt	0.406968	Desulfobacula toluolica Tol2	Dissimilatory sulfate reduction	T00171/T00171.txt	0.461225	Desulfovibrio vulgaris Hildenborough	Dissimilatory sulfate reduction	T00813/T00813.txt	0.484065	Desulfatibacillum alkenivorans AK-01	Dissimilatory sulfate reduction	T00610/T00610.txt	0.501203	Desulfococcus oleovorans Hxd3	Dissimilatory sulfate reduction
bin_26	T00007/T00007.txt	0.163264	Escherichia coli K-12 MG1655	NA	T00097/T00097.txt	0.333957	Shigella flexneri 301 (serotype 2a)	NA	T02625/T02625.txt	0.40403	Raoultella ornithinolytica B6	NA	T00566/T00566.txt	0.425427	Klebsiella pneumoniae subsp. pneumoniae MGH 78578	Human pathogen, Methylotroph
bin_27	T01363/T01363.txt	0.329731	Riemerella anatipestifer ATCC 11845 = DSM 15868	Isolated from blood of ducklings on Long Island, New York.	T00508/T00508.txt	0.329967	Flavobacterium johnsoniae UW101	Novel features of the polysaccharide-digesting gliding bacterium Flavobacterium johnsoniae as revealed by genome sequence analysis	T02132/T02132.txt	0.330506	Aequorivita sublithincola DSM 14238	NA	T01533/T01533.txt	0.334967	Lacinutrix sp. 5H-3-7-4	Complete genome sequences of Krokinobacter sp. strain 4H-3-7-5 and Lacinutrix sp. strain 5H-3-7-4, polysaccharide-degrading members of the family Flavobacteriaceae
bin_28	T03935/T03935.txt	0.500351	Sandaracinus amylolyticus DSM 53668	Complete Genome of the Starch-Degrading Myxobacteria Sandaracinus amylolyticus DSM 53668T	T00159/T00159.txt	0.529808	Bdellovibrio bacteriovorus HD100	Predators of other Gram-negative bacteria	T04035/T04035.txt	0.547641	Vulgatibacter incomptus DSM 27710	NA	T01103/T01103.txt	0.56081	Haliangium ochraceum DSM 14365	Isolated from a dry Laminariales seaweed sample collected from a sandy beach of the Miura Peninsula, Japan
bin_29	T02359/T02359.txt	0.276124	Cyanobium gracile PCC 6307	Photosynthesis	T00144/T00144.txt	0.335645	Synechococcus sp. WH 8102	Photosynthesis	T00137/T00137.txt	0.387959	Prochlorococcus marinus SS120 (subsp. marinus CCMP1375)	Photosynthesis	T00647/T00647.txt	0.646393	Microcystis aeruginosa NIES-843	Photosynthesis
bin_3	T01491/T01491.txt	0.354854	Haliscomenobacter hydrossis DSM 1100	Isolated from activated sludge samples in the early 1970s	T04334/T04334.txt	0.37664	Algoriphagus sp. M8-2	NA	T02084/T02084.txt	0.383132	Solitalea canadensis DSM 3403	NA	T01365/T01365.txt	0.391678	Marivirga tractuosa DSM 4126	NA
bin_30	T02857/T02857.txt	0.936977	Sulfuricella denitrificans skB26	Denitrification. Chemolithotrophic psychrotolerant sulfur oxidizer.	T01196/T01196.txt	0.949982	Sideroxydans lithotrophicus ES-1	Dissimilatory sulfate reduction	T04530/T04530.txt	0.965593	Endosymbiont of unidentified scaly snail isolate Monju	NA	T00840/T00840.txt	0.997993	Thioalkalivibrio sulfidiphilus HL-EbGr7	Obligately chemolithoautotrophic, haloalkaliphilic, mesophilic, microaerophilic and sulfur-oxidizing bacterium. Uses CO2 as a carbon source and reduced inorganic sulfur compounds as an energy source. Utilizes ammonium and urea, but not nitrate or nitrite, as a N-source.
bin_31	T01456/T01456.txt	0.997842	Hippea maritima DSM 10411	Complete genome sequence of the thermophilic sulfur-reducer Hippea maritima type strain (MH(2))
bin_32	T01455/T01455.txt	0.212143	Fluviicola taffensis DSM 16823	Complete genome sequence of the gliding freshwater bacterium Fluviicola taffensis type strain	T01677/T01677.txt	0.288813	Owenweeksia hongkongensis DSM 17368	Genome sequence of the orange-pigmented seawater bacterium Owenweeksia hongkongensis type strain (UST20020801(T))	T01256/T01256.txt	0.292819	Croceibacter atlanticus HTCC2559	NA	T04336/T04336.txt	0.595696	Bacteroidetes bacterium UKL13-3	Towards long-read metagenomics: complete assembly of three novel genomes from bacteria dependent on a diazotrophic cyanobacterium in a freshwater lake co-culture
bin_33	T01397/T01397.txt	0.548474	Alicycliphilus denitrificans BC	Capable of growing with benzene aerobically and degrading benzene using chlorate as an electron acceptor. During chlorate reduction, molecular oxygen is formed, which might be used by oxygenases to attack benzene	T00451/T00451.txt	0.555863	Acidovorax citrulli AAC00-1	Plant pathogen	T00071/T00071.txt	0.566209	Ralstonia solanacearum GMI1000	Devastating, soil-borne plant pathogen. Isolated from tomato.	T01619/T01619.txt	0.566675	Pseudogulbenkiania sp. NH8B	Complete genome sequence of the denitrifying and N(2)O-reducing bacterium Pseudogulbenkiania sp. strain NH8B
bin_34	T00155/T00155.txt	0.791585	Geobacter sulfurreducens PCA	Dissimilatory metal- and sulfur-reducing microorganism	T03585/T03585.txt	0.842874	Geoalkalibacter subterraneus Red1	Genomes of Geoalkalibacter ferrihydriticus Z-0531T and Geoalkalibacter subterraneus Red1T, Two Haloalkaliphilic Metal-Reducing Deltaproteobacteria
bin_35	T01679/T01679.txt	0.447833	Niastella koreensis GR20-10	NA	T00959/T00959.txt	0.464553	Chitinophaga pinensis DSM 2588	Methylotroph	T00385/T00385.txt	0.468529	Cytophaga hutchinsonii ATCC 33406	Genome sequence of the cellulolytic gliding bacterium Cytophaga hutchinsonii	T04406/T04406.txt	0.468636	Arachidicoccus sp. BS20	NA
bin_36	T00326/T00326.txt	0.543287	Anaeromyxobacter dehalogenans 2CP-C	Great respiratory versatility including metal and radionuclide reduction	T01126/T01126.txt	0.54922	Sulfurospirillum deleyianum DSM 6946	NA	T00775/T00775.txt	0.558977	Thermodesulfovibrio yellowstonii DSM 11347	Dissimilatory sulfate reduction	T01188/T01188.txt	0.56146	Deferribacter desulfuricans SSM1	Thermophilic sulphur-reducing bacterium
bin_37	T00334/T00334.txt	0.993966	Rhodoferax ferrireducens T118 (DSM 15236)	Metabolically versatile, Fe(III)-reducing, facultative anaerobic microorganism. Converts sugars to electricity, oxidizing the sugars to carbon dioxide with quantitative electron transfer to graphite electrodes in microbial fuel cells.
bin_38	T04225/T04225.txt	0.952141	Kiritimatiella glycovorans (Verrucomicrobia bacterium L21-Fru-AB)	NA
bin_39	T02861/T02861.txt	0.937169	Bacteroidales bacterium CF	Complete Genome Sequence of Bacteroidales Strain CF from a Chloroform-Dechlorinating Enrichment Culture
bin_4	T00334/T00334.txt	0.993966	Rhodoferax ferrireducens T118 (DSM 15236)	Metabolically versatile, Fe(III)-reducing, facultative anaerobic microorganism. Converts sugars to electricity, oxidizing the sugars to carbon dioxide with quantitative electron transfer to graphite electrodes in microbial fuel cells.
bin_40	T00305/T00305.txt	0.393587	Magnetospirillum magneticum AMB-1	Synthesizes nano-sized magnetites, referred to as magnetosomes, aligned intracellularly in a chain. Complete genome sequence of the facultative anaerobic magnetotactic bacterium Magnetospirillum sp. strain AMB-1.	T03795/T03795.txt	0.466576	Magnetospira sp. QH-2	NA	T01851/T01851.txt	0.519211	Pararhodospirillum photometricum DSM 122 (Rhodospirillum photometricum DSM 122)	Anoxygenic photosynthesis, Carbon fixation	T01169/T01169.txt	0.525993	Azospirillum sp. B510	Diazotrophic endophyte.
bin_41	T01649/T01649.txt	0.792111	Methylomicrobium alcaliphilum	Methanotroph. Haloalkaliphilic methanotrophic bacterium. Genome sequence of the haloalkaliphilic methanotrophic bacterium Methylomicrobium alcaliphilum 20Z	T01511/T01511.txt	0.792248	Methylomonas methanica MC09	Methanotroph. Mesophilic, halotolerant, aerobic, methanotrophic member of the Gammaproteobacteria
bin_43	T03636/T03636.txt	0.489486	Methyloceanibacter caenitepidi Gela4	NA	T02365/T02365.txt	0.496862	Candidatus Endolissoclinum faulkneri L2	Genome streamlining and chemical defense in a coral reef symbiosis.	T00180/T00180.txt	0.498627	Bartonella henselae Houston-1	Human pathogen. The louse-borne human pathogen Bartonella quintana is a genomic derivative of the zoonotic agent Bartonella henselae	T00783/T00783.txt	0.503014	Oligotropha carboxidovorans OM5 (Mississippi)	Chemolithoautotrophic bacterium with the capability to utilize carbon monoxide, carbon dioxide, and hydrogen. Capable of heterotrophic growth under appropriate environmental conditions.
bin_44	T01456/T01456.txt	0.997842	Hippea maritima DSM 10411	Complete genome sequence of the thermophilic sulfur-reducer Hippea maritima type strain (MH(2)).
bin_46	T04336/T04336.txt	0.862655	Bacteroidetes bacterium UKL13-3	Towards long-read metagenomics: complete assembly of three novel genomes from bacteria dependent on a diazotrophic cyanobacterium in a freshwater lake co-culture
bin_47	T01410/T01410.txt	0.488586	Anaerolinea thermophila UNI-1	NA	T00542/T00542.txt	0.577143	Roseiflexus sp. RS-1	Anoxygenic photosynthesis, Carbon fixation	T00639/T00639.txt	0.579071	Chloroflexus aurantiacus J-10-fl	Anoxygenic photosynthesis, Carbon fixation	T01797/T01797.txt	0.595826	Caldilinea aerophila DSM 14535 = NBRC 104270	NA
bin_49	T03844/T03844.txt	0.867814	Candidatus Methylopumilus turicensis (Methylophilaceae bacterium MMS-10A-171)	Methylotroph with small genome	T00942/T00942.txt	0.870464	Methylotenera mobilis JLW8	Genomes of three methylotrophs from a single niche reveal the genetic and metabolic divergence of the methylophilaceae	T04002/T04002.txt	0.967495	Methylophilus sp. TWE2	Isolated from tap-water during the enrichment of methanotrophs with methane	T00943/T00943.txt	0.96991	Methylovorus glucosetrophus SIP3-4	Genomes of three methylotrophs from a single niche reveal the genetic and metabolic divergence of the methylophilaceae
bin_5	T01225/T01225.txt	0.746593	Planctopirus limnophila DSM 3776 (Planctomyces limnophilus DSM 3776)	NA	T04354/T04354.txt	0.778708	Planctomyces sp. SH-PL14	NA	T01147/T01147.txt	0.784019	Pirellula staleyi DSM 6068	NA	T01431/T01431.txt	0.803501	Rubinisphaera brasiliensis DSM 5305 (Planctomyces brasiliensis DSM 5305)	NA
bin_50	T04336/T04336.txt	0.956294	Bacteroidetes bacterium UKL13-3	NA
bin_52	T00647/T00647.txt	0.236797	Microcystis aeruginosa NIES-843	Photosynthesis	T02359/T02359.txt	0.68546	Cyanobium gracile PCC 6307	Photosynthesis	T00144/T00144.txt	0.757692	Synechococcus sp. WH 8102	Photosynthesis	T00137/T00137.txt	0.840728	Prochlorococcus marinus SS120 (subsp. marinus CCMP1375)	Photosynthesis
bin_53	T03844/T03844.txt	0.867814	Candidatus Methylopumilus turicensis (Methylophilaceae bacterium MMS-10A-171)	Methylotroph with small genome	T00942/T00942.txt	0.870464	Methylotenera mobilis JLW8	Genomes of three methylotrophs from a single niche reveal the genetic and metabolic divergence of the methylophilaceae	T04002/T04002.txt	0.967495	Methylophilus sp. TWE2	Isolated from tap-water during the enrichment of methanotrophs with methane	T00943/T00943.txt	0.96991	Methylovorus glucosetrophus SIP3-4	Genomes of three methylotrophs from a single niche reveal the genetic and metabolic divergence of the methylophilaceae
bin_54	T04488/T04488.txt	0.660093	Candidatus Campbellbacteria bacterium GW2011_OD1_34_28	NA	T04023/T04023.txt	0.687957	Candidatus Wolfebacteria bacterium GW2011_GWB1_47_1	NA	T02673/T02673.txt	0.779737	Candidatus Saccharimonas aalborgensis	NA	T02942/T02942.txt	0.783574	Candidatus Saccharibacteria bacterium RAAC3_TM7_1	NA
bin_55	T01225/T01225.txt	0.342699	Planctopirus limnophila DSM 3776 (Planctomyces limnophilus DSM 3776)	NA	T04354/T04354.txt	0.366341	Planctomyces sp. SH-PL14	NA	T01431/T01431.txt	0.377786	Rubinisphaera brasiliensis DSM 5305 (Planctomyces brasiliensis DSM 5305)	NA	T01147/T01147.txt	0.384608	Pirellula staleyi DSM 6068	NA
bin_56	T02861/T02861.txt	0.937169	Bacteroidales bacterium CF	Complete Genome Sequence of Bacteroidales Strain CF from a Chloroform-Dechlorinating Enrichment Culture.
bin_58	T01649/T01649.txt	0.897309	Methylomicrobium alcaliphilum	Methanotroph. Haloalkaliphilic methanotrophic bacterium. Genome sequence of the haloalkaliphilic methanotrophic bacterium Methylomicrobium alcaliphilum 20Z	T01511/T01511.txt	0.91498	Methylomonas methanica MC09	Methanotroph. Mesophilic, halotolerant, aerobic, methanotrophic member of the Gammaproteobacteria	T00205/T00205.txt	0.927936	Methylococcus capsulatus Bath	Methanotroph, Ammonia oxidation, Methylotroph. Obligate methanotroph. Capable of growing on sugars, oxidize chemolithotrophic hydrogen and sulfur, and live under reduced oxygen tension
bin_59	T02857/T02857.txt	0.936977	Sulfuricella denitrificans skB26	Denitrification, Chemolithotrophic psychrotolerant sulfur oxidizer.Draft genome sequence of a psychrotolerant sulfur-oxidizing bacterium, Sulfuricella denitrificans skB26, and proteomic insights into cold adaptation.	T01196/T01196.txt	0.949982	Sideroxydans lithotrophicus ES-1	Dissimilatory sulfate reduction	T04530/T04530.txt	0.965593	Endosymbiont of unidentified scaly snail isolate Monju	NA	T00840/T00840.txt	0.997993	Thioalkalivibrio sulfidiphilus HL-EbGr7	Dissimilatory sulfate reduction. Obligately chemolithoautotrophic, haloalkaliphilic, mesophilic, microaerophilic and sulfur-oxidizing bacterium. Uses CO2 as a carbon source and reduced inorganic sulfur compounds as an energy source. Utilizes ammonium and urea, but not nitrate or nitrite, as a N-source.
bin_60	T03055/T03055.txt	0.967824	Hymenobacter swuensis DY53	NA	T04058/T04058.txt	0.971692	Flammeovirgaceae bacterium 311	NA	T02149/T02149.txt	0.992444	Bernardetia litoralis DSM 6794 (Flexibacter litoralis DSM 6794)	NA
bin_61	T02501/T02501.txt	0.336215	Ilumatobacter coccineus YM16-304	NA	T03963/T03963.txt	0.362021	Actinobacteria bacterium IMCC26256	NA
bin_63	T02857/T02857.txt	0.660792	Sulfuricella denitrificans skB26	Denitrification, Chemolithotrophic psychrotolerant sulfur oxidizer. Draft genome sequence of a psychrotolerant sulfur-oxidizing bacterium, Sulfuricella denitrificans skB26, and proteomic insights into cold adaptation.	T01196/T01196.txt	0.673986	Sideroxydans lithotrophicus ES-1	Dissimilatory sulfate reduction	T04530/T04530.txt	0.689728	Endosymbiont of unidentified scaly snail isolate Monju	NA	T00840/T00840.txt	0.722409	Thioalkalivibrio sulfidiphilus HL-EbGr7	Dissimilatory sulfate reduction. Obligately chemolithoautotrophic, haloalkaliphilic, mesophilic, microaerophilic and sulfur-oxidizing bacterium. Uses CO2 as a carbon source and reduced inorganic sulfur compounds as an energy source. Utilizes ammonium and urea, but not nitrate or nitrite, as a N-source.
bin_64	T04225/T04225.txt	0.410204	Kiritimatiella glycovorans (Verrucomicrobia bacterium L21-Fru-AB)	NA
bin_66	T02483/T02483.txt	0.80875	Beta proteobacterium CB	NA	T00502/T00502.txt	0.823856	Polynucleobacter asymbioticus QLW-P1DMWA-1 (Polynucleobacter sp. QLW-P1DMWA-1) (Polynucleobacter necessarius subsp. asymbioticus QLW-P1DMWA-1)	NA
bin_67	T01943/T01943.txt	0.477971	Ignavibacterium album JCM 16511	Non-phototrophic organism. Complete Genome of Ignavibacterium album, a Metabolically Versatile, Flagellated, Facultative Anaerobe from the Phylum Chlorobi.	T02176/T02176.txt	0.483016	Melioribacter roseus P3M-2	Non-photosynthetic bacteria. Genomic analysis of Melioribacter roseus, facultatively anaerobic organotrophic bacterium representing a novel deep lineage within Bacteriodetes/Chlorobi group.	T00878/T00878.txt	0.926252	Gemmatimonas aurantiaca T-27	NA
bin_68	T00223/T00223.txt	0.418212	Dehalococcoides mccartyi 195 (Dehalococcoides ethenogenes 195)	Only bacterium known to reductively dechlorinates the groundwater pollutants, tetrachloroethene and trichloroethene, to ethene	T01264/T01264.txt	0.419053	Dehalogenimonas lykanthroporepellens BL-DC-9	Isolated from chlorinated solvent contaminated groundwater at a Superfund site located near Baton Rouge, Louisiana, USA. Complete genome sequence of Dehalogenimonas lykanthroporepellens type strain (BL-DC-9(T)) and comparison to "Dehalococcoides" strains.	T00519/T00519.txt	0.542899	Pelotomaculum thermopropionicum SI	The genome of Pelotomaculum thermopropionicum reveals niche-associated evolution in anaerobic microbiota. Reconstruction and regulation of the central catabolic pathway in the thermophilic propionate-oxidizing syntroph Pelotomaculum thermopropionicum	T04192/T04192.txt	0.554894	Thermosulfidibacter takaii ABI70S6	NA
bin_69	T02483/T02483.txt	0.252991	Beta proteobacterium CB	NA	T00502/T00502.txt	0.266815	Polynucleobacter asymbioticus QLW-P1DMWA-1 (Polynucleobacter sp. QLW-P1DMWA-1) (Polynucleobacter necessarius subsp. asymbioticus QLW-P1DMWA-1)	NA
bin_70	T04120/T04120.txt	0.214538	Limnohabitans sp. 103DPR2	NA
bin_71	T00942/T00942.txt	0.251317	Methylotenera mobilis JLW8	Genomes of three methylotrophs from a single niche reveal the genetic and metabolic divergence of the methylophilaceae	T03844/T03844.txt	0.258864	Candidatus Methylopumilus turicensis (Methylophilaceae bacterium MMS-10A-171)	NA	T04002/T04002.txt	0.30516	Methylophilus sp. TWE2	Isolated from tap-water during the enrichment of methanotrophs with methane	T00943/T00943.txt	0.31479	Methylovorus glucosetrophus SIP3-4	Genomes of three methylotrophs from a single niche reveal the genetic and metabolic divergence of the methylophilaceae.
bin_72	T04336/T04336.txt	0.956294	Bacteroidetes bacterium UKL13-3	Towards long-read metagenomics: complete assembly of three novel genomes from bacteria dependent on a diazotrophic cyanobacterium in a freshwater lake co-culture
bin_73	T03591/T03591.txt	0.69232	Sulfuritalea hydrogenivorans sk43H	Complete genomes of freshwater sulfur oxidizers Sulfuricella denitrificans skB26 and Sulfuritalea hydrogenivorans sk43H: genetic insights into the sulfur oxidation pathway of betaproteobacteria.	T00966/T00966.txt	0.692562	Candidatus Accumulibacter phosphatis clade IIA UW-1	NA
bin_74	T02147/T02147.txt	0.515315	Desulfomonile tiedjei DSM 6799	Dissimilatory sulfate reduction	T01454/T01454.txt	0.559218	Desulfobacca acetoxidans DSM 11109	Dissimilatory sulfate reduction. Sulfate or other inorganic sulfur components serve as electron acceptors via reduction to H2S.Degrades acetate (as the common carbon source and electron donor) completely to CO2 via the acetyl-CoA/CO-dehydrogenase pathway. Complete genome sequence of the acetate-degrading sulfate reducer Desulfobacca acetoxidans type strain (ASRB2).
bin_75	T02501/T02501.txt	0.783673	Ilumatobacter coccineus YM16-304	NA	T03963/T03963.txt	0.800665	Actinobacteria bacterium IMCC26256	NA
bin_77	T00490/T00490.txt	0.436335	Herminiimonas arsenicoxydans	Heterotrophic, arsenic-metabolizing microorganism. Oxidizes As[III] into its less toxic and more easily immobilized form As[V]. Isolated from the activated sludge of an industrial water treatment plant contaminated with heavy metals such as arsenic, lead, copper, and silver.	T02857/T02857.txt	0.80364	Sulfuricella denitrificans skB26	Denitrification, Dissimilatory sulfate reduction. Chemolithotrophic psychrotolerant sulfur oxidizer. Draft genome sequence of a psychrotolerant sulfur-oxidizing bacterium, Sulfuricella denitrificans skB26, and proteomic insights into cold adaptation	T01657/T01657.txt	0.895555	Dechlorosoma suillum PS	Denitrification. Metabolically versatile betaproteobacterium first identified for its ability to grow by dissimilatory reduction of perchlorate and chlorate [denoted (per)chlorate]. Capable of the anaerobic oxidation of humic substances. Anaerobic nitrate-dependent Fe(II) oxidizer.	T00256/T00256.txt	0.926843	Psychrobacter arcticus 273-4	NA
bin_79	T04455/T04455.txt	0.800323	Hydrogenophaga sp. RAC07	NA
bin_8	T04120/T04120.txt	0.557322	Limnohabitans sp. 103DPR2	NA
bin_80	T04567/T04567.txt	0.292702	Lacunisphaera limnophila	NA	T00689/T00689.txt	0.331091	Opitutus terrae PB90-1	NA	T03830/T03830.txt	0.388819	Verrucomicrobia bacterium IMCC26134	NA
bin_82	T03203/T03203.txt	0.747623	Candidatus Rhodoluna lacicola MWH-Ta8	NA
bin_83	T02483/T02483.txt	0.80875	Beta proteobacterium CB	NA	T00502/T00502.txt	0.823856	Polynucleobacter asymbioticus QLW-P1DMWA-1 (Polynucleobacter sp. QLW-P1DMWA-1) (Polynucleobacter necessarius subsp. asymbioticus QLW-P1DMWA-1)	NA
bin_84	T04488/T04488.txt	0.288954	Candidatus Campbellbacteria bacterium GW2011_OD1_34_28	NA	T04023/T04023.txt	0.315648	Candidatus Wolfebacteria bacterium GW2011_GWB1_47_1	NA	T02673/T02673.txt	0.779737	Candidatus Saccharimonas aalborgensis	NA	T02942/T02942.txt	0.783574	Candidatus Saccharibacteria bacterium RAAC3_TM7_1	NA
bin_87	T03203/T03203.txt	0.870552	Candidatus Rhodoluna lacicola MWH-Ta8	NA	T00190/T00190.txt	0.936683	Leifsonia xyli subsp. xyli CTCB07	Plant pathogen	T00265/T00265.txt	0.940412	Thermobifida fusca YX	Aerobic, moderately thermophilic, filamentous soil bacterium. First isolated from decaying wood. Genome sequence and analysis of the soil cellulolytic actinomycete Thermobifida fusca YX.	T04180/T04180.txt	0.943068	Curtobacterium sp. MR_MD2014	NA
bin_9	T04296/T04296.txt	0.402891	Steroidobacter denitrificans DSM 18526	NA	T04427/T04427.txt	0.407291	Woeseia oceani XK5	NA	T04011/T04011.txt	0.449276	Wenzhouxiangella marina KCTC 42284	NA	T02281/T02281.txt	0.488563	Simiduia agarivorans SA1 = DSM 21679	NA
unbinned	T00382/T00382.txt	0.712146	Rhodococcus jostii RHA1	PCB degrader, Methylotroph. Potent polychlorinated biphenyl-degrading soil actinomycete that catabolizes a wide range of compounds. The complete genome of Rhodococcus sp. RHA1 provides insights into a catabolic powerhouse. 10 MB genome.	T01269/T01269.txt	0.718273	Amycolatopsis mediterranei U32	Complete genome sequence of the rifamycin SV-producing Amycolatopsis mediterranei U32 revealed its genetic characteristics in phylogeny and metabolism. 10 MB genome	T03039/T03039.txt	0.724626	Kutzneria albida DSM 43870	Complete genome sequence of producer of the glycopeptide antibiotic Aculeximycin Kutzneria albida DSM 43870T, a representative of minor genus of Pseudonocardiaceae. 10 MB genome	T04448/T04448.txt	0.726339	Lentzea guizhouensis DHS C013	10MB genome
