# Supplementary material for: Dynamics of microbial populations mediating biogeochemical cycling in a freshwater lake
Source: Microbiome. 2018 Sep 18;6:165. doi: 10.1186/s40168-018-0556-7 (PMC6145348; doi:10.1186/s40168-018-0556-7)
Supplement: Supplementary file 6 — Comparison of model fit and optimized parameters before and after calibration. Fit metrics and model parameters used for the previous model and calibrated model. (XLSX 45 kb) [file 40168_2018_556_MOESM6_ESM.xlsx]

## Sheet: final_scores_REAL.tsv
Process	MAE with previous values	MAE with optimized values
Fe-	0.0720731	0.0928071
N+	0.107842	0.11154
O	0.12981	0.151283
S+	0.113875	0.0956792
Ammonia Oxidation (oxygen)	0.133299	0.120661
C1 Oxidation (Sum)	0.206577	0.232455
Denitrification (Sum)	0.415682	0.507834
Iron Reduction	0.391922	0.268741
Methanogenesis	0	0
Sulfate Reduction + Sulfur Oxidation (Sum)	0.483006	0.174098

## Sheet: final_param_values_REAL.tsv
Params	Previous model parameters	Optimized model parameters
oxygen_bubble_rate	0	0
nitrogen_source	0	170.396
nitrogen_ratio	0.1	0.0932218
carbon_source_from_5e4	94000	52432.4
oxygen_source	6600	16553.5
methane_source	2830	2830
t_max	0.4	0.4
sminus_precipitation	0	0.0965394
fe_precipitation	0.3	0.063906
carbon_precip	0.3	0.00868327
diffusion_constant	50	130.895
ma_op_o_fe_rate_const	10	10
ma_op_o_n_rate_const	5	5
ma_op_o_s_rate_const	0.16	0.16
ma_op_fe_n_rate_const	1	0.650887
ma_op_s_n_rate_const	0	0.168073
ma_op_ch4_o_rate_const	10000	10000
ma_op_ch4_n_rate_const	0	34.1371
ma_op_ch4_s_rate_const	0.01	0.01
primary_ox_rate_const	1	2.00947
c_lim_o	20	20
c_lim_n	5	5
c_lim_fe	0.1	0.1
c_lim_s	30	30
C	1	1.55067
N-	1	3.95157
S-	1	0.16312
CH4	1	3.00092
